# Supplementary material for: Boosting Therapeutic Effect of Turmeric, Coffee, and Chili Extracts Through Experimental Design and Encapsulation as Nanostructured Lipid Carriers for Novel Heath Supplements
Source: Plants (Basel). 2025 Jan 16;14(2):236. doi: 10.3390/plants14020236 (PMC11768308; doi:10.3390/plants14020236)
Supplement: Supplementary file 1 [file plants-14-00236-s001.zip]

Archive with 1 entries (1 files):
- plants-3418444-supplementary.pdf
